# Supplementary material for: OSS-DBS: Open-source simulation platform for deep brain stimulation with a comprehensive automated modeling
Source: PLoS Comput Biol. 2020 Jul 6;16(7):e1008023. doi: 10.1371/journal.pcbi.1008023 (PMC7384674; doi:10.1371/journal.pcbi.1008023)
Supplement: S1 Appendix — The adaptive mesh refinement for the human and the rat brain tissue took 1 hour 46 minutes and 3 hours 54 minutes, respectively. (TXT) [file pcbi.1008023.s003.txt]

The benchmark simulations were conducted in a Docker container on
Intel Xeon(R) Gold 6136 CPU @ 3.00 GHz x 48 machine with 376.6 GB of memory,
with disabled MPI, i.e. only on one core, and up to 128 GB used by OSS-DBS. The
adaptive mesh refinement for the human and the rat brain tissue took 1 hour 46
minutes and 3 hours 54 minutes, respectively.
